# Supplementary material for: High pyrethroid-resistance intensity in Culex quinquefasciatus (Say) (Diptera: Culicidae) populations from Jigawa, North-West, Nigeria
Source: PLoS Negl Trop Dis. 2022 Jun 21;16(6):e0010525. doi: 10.1371/journal.pntd.0010525 (PMC9249174; doi:10.1371/journal.pntd.0010525)
Supplement: S1 Data — (XLSX) [file pntd.0010525.s001.xlsx]

## Sheet: Permethrin
CDC Bottle bioassay record form
Ringim
State:Jigawa	LG: Ringim		Village Ringim			Date of Test: 28/12/2020
Mosquito Origin:Reared from larvae		Species Tested: Culex
Insecticide Tested: Permethrin			Concetration: x1
Exposure period Temp:
Exposure period RH:
Description	Bottle 1		Bottle 2		Bottle 3		Bottle 4		All test bottles			Control
Time (min)	Alive	Dead	Alive	Dead	Alive	Dead	Alive	Dead	Total Dead	Total	% Dead	Total Dead	Total	% Dead
0min	20	0	20	0	20	0	20	0	0	80	0	0	20	0
15min	20	0	20	0	20	0	20	0	0	80	0	0	20	0
30min	20	0	20	0	20	0	20	0	0	80	0	0	20	0
35min
40min
45min
60min
75min
90min
105min
120min
Total in bottle	20	0	20	0	20	0	20	0
Dutse
State: Jigawa	LG: Dutse		Village name: Dutse			Date of test: 22/12/2020
Mosquito Origin:Reared from larvae		Species Tested: Culex
Insecticide Tested: Permethrin			Concentration: x1
Exposure period Temp:
Exposure period RH:
Description	Bottle 1		Bottle 2		Bottle 3		Bottle 4		All test bottles			Control
Time (min)	Alive	Dead	Alive	Dead	Alive	Dead	Alive	Dead	Total Dead	Total	% Dead	Total Dead	Total	% Dead
0min	20	0	20	0	20	0	20	0	0	80	0	0	20	0
15min	10	10	11	9	13	7	15	5	31	80	0.3875	0	20	0
30min	1	19	3	17	10	10	13	7	53	80	0.6625	0	20	0
35min
40min
45min
60min
75min
90min
105min
120min
Total in bottle	1	19	3	17	10	10	13	7
Kafin Hausa
State: Jigawa	LG: Kafin Hausa		Village name: Kafin Hausa			Date of test: 02/01/2021
Mosquito Origin: Reared from Larvae		Species Tested: Culex
Insecticide Tested: Permethrin			Concentration: X1
Exposure period Temp:
Exposure period RH:
Description	Bottle 1		Bottle 2		Bottle 3		Bottle 4		All test bottles			Control
Time (min)	Alive	Dead	Alive	Dead	Alive	Dead	Alive	Dead	Total Dead	Total	% Dead	Total Dead	Total	% Dead
0min	20	0	20	0	20	0	20	0	0	80	0	0	20	0
15min	10	10	15	5	17	3	16	4	22	80	0.275	0	20	0
30min	0	20	1	19	2	18	0	20	77	80	0.9625	0	20	0
35min
40min
45min
60min
75min
90min
105min
120min
Total in bottle	0	20	1	19	2	18	0	20

## Sheet: Deltamethrin
CDC Bottle bioassay record form
Ringim
State: Jigawa	LG: Ringim		Village name: Ringim			Date of test:28/12/2020
Mosquito Origin: Reared from Larvae		Species Tested: Culex
Insecticide Tested: Deltamethrin			Concentration: X1
Exposure period Temp: 34.7 C
Exposure period RH: 31%
Description	Bottle 1		Bottle 2		Bottle 3		Bottle 4		All test bottles			Control
Time (min)	Alive	Dead	Alive	Dead	Alive	Dead	Alive	Dead	Total Dead	Total	% Dead	Total Dead	Total	% Dead
0min	20	0	20	0	20	0	20	0	0	80	0	0	20	0
15min	20	0	20	0	20	0	20	0	0	80	0	0	20	0
30min	20	0	20	0	20	0	20	0	0	80	0	0	20	0
35min
40min
45min
60min
75min
90min
105min
120min
Total in bottle	20	0	20	0	20	0	20	0	0	80	0	0	20	0
Dutse
State: Jigawa	LG: Dutse		Village name: Dutse			Date Tested: 22/12/2020
Mosquito Origin: Reared from Larvae		An. species tested: Culex
Insecticide Tested: Deltamethrin			Concentration: X 1
Exposure period Temp: 36 C
Exposure period RH: 34%
Description	Bottle 1		Bottle 2		Bottle 3		Bottle 4		All test bottles			Control
Time (min)	Alive	Dead	Alive	Dead	Alive	Dead	Alive	Dead	Total Dead	Total	% Dead	Total Dead	Total	% Dead
0min	20	0	20	0	20	0	20	0	0	80	0	0	20	0
15min	20	0	20	0	20	0	20	0	0	80	0	0	20	0
30min	20	0	20	0	20	0	20	0	0	80	0	0	20	0
35min
40min
45min
60min
75min
90min
105min
120min
Total in bottle	20	0	20	0	20	0	20	0
Kafin Hausa
State: Jigawa	LG: Kafin Hausa		Village name: Kafin Hausa			Date of test: 02/01/2021
Mosquito Origin: Reared from larvae		Species Tested: Culex
Insecticide Tested: Deltamethrin			Concentration: X1
Exposure period Temp:
Exposure period RH:
Description	Bottle 1		Bottle 2		Bottle 3		Bottle 4		All test bottles			Control
Time (min)	Alive	Dead	Alive	Dead	Alive	Dead	Alive	Dead	Total Dead	Total	% Dead	Total Dead	Total	% Dead
0min	20	0	20	0	20	0	20	0	0	80	0	0	20	0
15min	20	0	10	10	16	4	18	2	16	80	0.2	0	20	0
30min	17	3	4	16	7	13	10	10	42	80	0.525	0	20	0
35min
40min
45min
60min
75min
90min
105min
120min
Total in bottle	17	3	4	16	7	13	10	10

## Sheet: Alphacyper
CDC Bottle bioassay record form
Ringim
State: Jigawa	LG: Ringim		Village name: Ringim			Date of test: 28/12/2020
Mosquito Origin: Reared from larvae		Species Tested: Culex
Insecticide Tested: Alphacypermethrin			Concentration: X 1
Exposure period Temp:
Exposure period RH:
Description	Bottle 1		Bottle 2		Bottle 3		Bottle 4		All test bottles			Control
Time (min)	Alive	Dead	Alive	Dead	Alive	Dead	Alive	Dead	Total Dead	Total	% Dead	Total Dead	Total	% Dead
0min	20	0	20	0	20	0	20	0	0	80	0	0	20	0
15min	20	0	20	0	20	0	20	0	0	80	0	0	20	0
30min	20	0	20	0	20	0	20	0	0	80	0	0	20	0
35min
40min
45min
60min
75min
90min
105min
120min
Total in bottle	20	0	20	0	20	0	20	0	0	80	0	0	20	0
Dutse
State:Jigawa	LG: Dutse		Village name: Dutse			Date of test: 22/12/2020
Mosquito Origin: Reared from larvae		Species tested: Culex
Insecticide Tested: Alphacypermethrin			Concentration: x1
Exposure period Temp:
Exposure period RH:
Description	Bottle 1		Bottle 2		Bottle 3		Bottle 4		All test bottles			Control
Time (min)	Alive	Dead	Alive	Dead	Alive	Dead	Alive	Dead	Total Dead	Total	% Dead	Total Dead	Total	% Dead
0min	20	0	20	0	20	0	20	0	0	80	0	0	20	0
15min	14	6	12	8	17	3	19	1	18	80	0.225	1	20	0.05
30min	14	6	12	8	7	3	19	1	18	80	0.225	1	20	0.05
35min
40min
45min
60min
75min
90min
105min
120min
Total in bottle	20	0	2	18	20	0	20	0
Kafin Hausa
State: Jigawa	LG: Kafin Hausa		Village name: Kafin Hausa			Date of test: 02/01/2021
Mosquito Origin: Reared from larvae		Species Tested: Culex
Insecticide Tested: Alphacypermethrin			Concentration: X1
Exposure period Temp:
Exposure period RH:
Description	Bottle 1		Bottle 2		Bottle 3		Bottle 4		All test bottles			Control
Time (min)	Alive	Dead	Alive	Dead	Alive	Dead	Alive	Dead	Total Dead	Total	% Dead	Total Dead	Total	% Dead
0min	20	0	20	0	20	0	20	0	0	80	0	0	20	0
15min	19	1	19	1	20	0	20	0	2	80	0.025	0	20	0
30min	16	4	19	1	17	3	20	0	8	80	0.1	0	20	0
35min
40min
45min
60min
75min
90min
105min
120min
Total in bottle	16	4	19	1	17	3	20	0
