# Supplementary material for: High pyrethroid-resistance intensity in Culex quinquefasciatus (Say) (Diptera: Culicidae) populations from Jigawa, North-West, Nigeria
Source: PLoS Negl Trop Dis. 2022 Jun 21;16(6):e0010525. doi: 10.1371/journal.pntd.0010525 (PMC9249174; doi:10.1371/journal.pntd.0010525)
Supplement: S2 Data — (XLSX) [file pntd.0010525.s002.xlsx]

## Sheet: Permethrin
CDC Bottle bioassay record form
Ringim
State: Jigawa	LG: Ringim		Village name: Ringim			Date of test: 04/01/2021
Mosquito Origin: Reared from larvae		Species Tested: Culex
Insecticide Tested: Permethrin			Concentration: X2
Exposure period Temp:
Exposure period RH:
Description	Bottle 1		Bottle 2		Bottle 3		Bottle 4		All test bottles			Control
Time (min)	Alive	Dead	Alive	Dead	Alive	Dead	Alive	Dead	Total Dead	Total	% Dead	Total Dead	Total	% Dead
0min	20	0	20	0	20	0	20	0	0	80	0	0	20	0
15min	20	0	20	0	20	0	20	0	0	80	0	0	20	0
30min	16	4	17	3	18	2	16	4	13	80	0.1625	0	20	0
35min
40min
45min
60min
75min
90min
105min
120min
Total in bottle	16	4	17	3	18	2	16	4
Dutse
State: Jigawa	LG: Dutse		Village name: Dutse			Date of test: 04/01/2021
Mosquito Origin: Reared from larvae		Species Tested: Culex
Insecticide Tested: Permethrin			Concentration: X2
Exposure period Temp:
Exposure period RH:
Description	Bottle 1		Bottle 2		Bottle 3		Bottle 4		All test bottles			Control
Time (min)	Alive	Dead	Alive	Dead	Alive	Dead	Alive	Dead	Total Dead	Total	% Dead	Total Dead	Total	% Dead
0min	20	0	20	0	20	0	20	0	0	80	0	0	20	0
15min	6	14	12	8	10	10	10	10	42	80	0.525	0	20	0
30min	3	17	4	16	3	17	2	18	68	80	0.85	0	20	0
35min
40min
45min
60min
75min
90min
105min
120min
Total in bottle	3	17	4	16	3	17	2	18
Kafin Hausa
State: Jigawa	LG: Kafin Hausa		Village name: Kafin Hausa			Date of test: 03/01/2021
Mosquito Origin: Reared from larvae		An. species tested: Culex
Insecticide Tested: Permethrin			Concentration: X2
Exposure period Temp:
Exposure period RH:
Description	Bottle 1		Bottle 2		Bottle 3		Bottle 4		All test bottles			Control
Time (min)	Alive	Dead	Alive	Dead	Alive	Dead	Alive	Dead	Total Dead	Total	% Dead	Total Dead	Total	% Dead
0min	20	0	20	0	20	0	20	0	0	80	0	0	20	0
15min	2	18	4	14	0	20	2	18	70	80	0.875	0	20	0
30min	0	20	0	20	0	20	0	20	80	80	1	1	20	0.05
35min
40min
45min
60min
75min
90min
105min
120min
Total in bottle	0	20	0	20	0	20	0	20

## Sheet: Deltamethrin
CDC Bottle bioassay record form
Ringim
State: Jigawa	LG: Ringim		Village name: Ringim			Date of test: 03/01/2021
Mosquito Origin: Reared from Larvae		Species Tested: Culex
Insecticide Tested: Deltamethrin			Concentration: X2
Exposure period Temp: 27 C
Exposure period RH: 13%
Description	Bottle 1		Bottle 2		Bottle 3		Bottle 4		All test bottles			Control
Time (min)	Alive	Dead	Alive	Dead	Alive	Dead	Alive	Dead	Total Dead	Total	% Dead	Total Dead	Total	% Dead
0min	25	0	25	0	25	0	25	0	0	100	0	0	20	0
15min	20	5	20	5	20	5	20	5	20	100	0.2	0	20	0
30min	20	5	18	7	17	8	20	5	25	100	0.25	0	20	0
35min
40min
45min
60min
75min
90min
105min
120min
Total in bottle	20	5	18	7	17	8	20	5
Dutse
State: Jigawa	LG: Dutse		Village name: Dutse			Date of test: 04/01/2021
Mosquito Origin: Reared from Larvae		Species Tested: Culex
Insecticide Tested: Deltamethrin			Concentration: X 2
Exposure period Temp: 30 C
Exposure period RH: 15%
Description	Bottle 1		Bottle 2		Bottle 3		Bottle 4		All test bottles			Control
Time (min)	Alive	Dead	Alive	Dead	Alive	Dead	Alive	Dead	Total Dead	Total	% Dead	Total Dead	Total	% Dead
0min	20	0	20	0	20	0	20	0	0	80	0	0	20	0
15min	20	0	20	0	16	4	20	0	4	80	0.05	0	20	0
30min	14	6	10	10	9	11	15	5	32	80	0.4	0	20	0
35min
40min
45min
60min
75min
90min
105min
120min
Total in bottle	14	6	10	10	9	11	15	5
Kafin Hausa
State: Jigawa	LG: Kafin Hausa		Village name: Kafin Hausa			Date of test: 03/01/2021
Mosquito Origin: Reared from Larvae		Species Tested: Culex
Insecticide Tested: Deltamethrin			Concentration: X2
Exposure period Temp: 30 C
Exposure period RH: 15%
Description	Bottle 1		Bottle 2		Bottle 3		Bottle 4		All test bottles			Control
Time (min)	Alive	Dead	Alive	Dead	Alive	Dead	Alive	Dead	Total Dead	Total	% Dead	Total Dead	Total	% Dead
0min	20	0	20	0	20	0	20	0	0	80	0	0	20	0
15min	18	2	14	6	9	11	14	6	25	80	0.3125	0	20	0
30min	13	7	3	17	3	17	0	20	61	80	0.7625	0	20	0
35min
40min
45min
60min
75min
90min
105min
120min
Total in bottle	13	7	3	17	3	17	0	20

## Sheet: Alphacyper
CDC Bottle bioassay record form
Ringim
State: Jigawa	LG: Ringim		Village name: Ringim			Date of test: 08/01/2021
Mosquito Origin: Reared from Larvae		Species Tested: Culex
Insecticide tested: Alphacypermethrin			Concentration: X2
Exposure period Temp: 27 C
Exposure period RH: 13%
Description	Bottle 1		Bottle 2		Bottle 3		Bottle 4		All test bottles			Control
Time (min)	Alive	Dead	Alive	Dead	Alive	Dead	Alive	Dead	Total Dead	Total	% Dead	Total Dead	Total	% Dead
0min	20	0	20	0	20	0	20	0	0	80	0	0	20	0
15min	20	0	20	0	20	0	20	0	0	80	0	0	20	0
30min	19	1	19	1	18	2	19	1	5	80	0.0625	0	20	0
35min
40min
45min
60min
75min
90min
105min
120min
Total in bottle	19	1	19	1	18	2	19	1
Dutse
State: Jigawa	LG: Dutse		Village name: Dutse			Date of test: 08/01/2021
Mosquito Origin: Reared from Larvae		Species Tested: Culex
Insecticide tested: Alphacypermethrin			Concentration: X2
Exposure period Temp: 31 C
Exposure period RH: 14%
Description	Bottle 1		Bottle 2		Bottle 3		Bottle 4		All test bottles			Control
Time (min)	Alive	Dead	Alive	Dead	Alive	Dead	Alive	Dead	Total Dead	Total	% Dead	Total Dead	Total	% Dead
0min	20	0	20	0	20	0	20	0	0	80	0	0	20	0
15min	14	6	15	5	17	3	12	8	22	80	0.275	0	20	0
30min	8	12	12	8	9	11	3	17	48	80	0.6	0	20	0
35min
40min
45min
60min
75min
90min												s
105min
120min
Total in bottle	8	12	12	8	9	11	3	17
Kafin Hausa
State: Jigawa	LG: Kafin Hausa		Village name: Kafin Hausa			Date of test: 07/01/2021
Mosquito Origin: Reared from Larvae		Species Tested:Culex
Insecticide tested: Alphacypermethrin			Concentration: X2
Exposure period Temp: 30 C
Exposure period RH: 15%
Description	Bottle 1		Bottle 2		Bottle 3		Bottle 4		All test bottles			Control
Time (min)	Alive	Dead	Alive	Dead	Alive	Dead	Alive	Dead	Total Dead	Total	% Dead	Total Dead	Total	% Dead
0min	20	0	20	0	20	0	20	0	0	80	0	0	20	0
15min	11	9	12	8	11	9	10	10	36	80	0.45	0	20	0
30min	4	16	10	10	8	12	4	16	54	80	0.675	0	20	0
35min
40min
45min
60min
75min
90min
105min
120min
Total in bottle	4	16	10	10	8	12	4	16
