# Supplementary material for: High pyrethroid-resistance intensity in Culex quinquefasciatus (Say) (Diptera: Culicidae) populations from Jigawa, North-West, Nigeria
Source: PLoS Negl Trop Dis. 2022 Jun 21;16(6):e0010525. doi: 10.1371/journal.pntd.0010525 (PMC9249174; doi:10.1371/journal.pntd.0010525)
Supplement: S3 Data — (XLSX) [file pntd.0010525.s003.xlsx]

## Sheet: Permethrin
CDC Bottle bioassay record form
Ringim
State: Jigawa	LG: Ringim		Village name: Nassarawa			Date of test: 11/01/2021
Mosquito Origin: Reared from larvae		Species Tested: Culex
Insecticide Tested: Permethrin			Concentration: X5
Exposure period Temp:
Exposure period RH:
Description	Bottle 1		Bottle 2		Bottle 3		Bottle 4		All test bottles			Control
Time (min)	Alive	Dead	Alive	Dead	Alive	Dead	Alive	Dead	Total Dead	Total	% Dead	Total Dead	Total	% Dead
0min	20	0	20	0	20	0	20	0	0	80	0	0	20	0
15min	13	7	2	18	0	20	15	5	50	80	0.625	0	20	0
30min	1	19	0	20	0	20	0	20	79	80	0.9875	0	20	0
35min
40min
45min
60min
75min
90min
105min
120min
Total in bottle	1	19	0	20	0	20	0	20
Dutse
State: Jigawa	LG: Dutse		Village name: Dutse			Date of test: 11/01/2021
Mosquito Origin:Reared from larvae		Species Tested: Culex
Insecticide Tested: Permethrin			Concentration: X5
Exposure period Temp:
Exposure period RH:
Description	Bottle 1		Bottle 2		Bottle 3		Bottle 4		All test bottles			Control
Time (min)	Alive	Dead	Alive	Dead	Alive	Dead	Alive	Dead	Total Dead	Total	% Dead	Total Dead	Total	% Dead
0min	20	0	20	0	20	0	20	0	0	80	0	0	20	0
15min	15	5	13	7	11	9	6	14	35	80	0.4375	0	20	0
30min	0	20	0	20	0	20	0	20	80	80	1	0	20	0
35min
40min
45min
60min
75min
90min
105min
120min
Total in bottle	0	20	0	20	0	20	0	20

## Sheet: Deltamethrin
CDC Bottle bioassay record form
Ringim
State: Jigawa	LG: Ringim		Village name: Ringim			Date of test: 01/02/2021
Mosquito Origin: Reared from Larvae		Species Tested: Culex
Insecticide Tested: Deltamethrin			Concentration: X5
Exposure period Temp: 34.7 C
Exposure period RH: 31%
Description	Bottle 1		Bottle 2		Bottle 3		Bottle 4		All test bottles			Control
Time (min)	Alive	Dead	Alive	Dead	Alive	Dead	Alive	Dead	Total Dead	Total	% Dead	Total Dead	Total	% Dead
0min	20	0	20	0	20	0	20	0	0	80	0	0	20	0
15min	17	3	18	2	11	9	10	10	24	80	0.3	0	20	0
30min	13	7	12	8	6	14	9	11	40	80	0.5	0	20	0
35min
40min
45min
60min
75min
90min
105min
120min
Total in bottle	13	7	12	8	6	14	9	11
Dutse
State: Jigawa	LG: Dutse		Village name: Dutse			Date of test: 01/02/2021
Mosquito Origin: Reared from Larvae		An. species tested: Culex
Insecticide Tested: Deltamethrin			Concentration: X 5
Exposure period Temp: 28 C
Exposure period RH: 14%
Description	Bottle 1		Bottle 2		Bottle 3		Bottle 4		All test bottles			Control
Time (min)	Alive	Dead	Alive	Dead	Alive	Dead	Alive	Dead	Total Dead	Total	% Dead	Total Dead	Total	% Dead
0min	20	0	20	0	20	0	20	0	0	80	0	0	20	0
15min	20	0	18	2	15	5	15	5	12	80	0.15	0	20	0
30min	12	8	9	11	13	7	8	12	38	80	0.475	0	20	0
35min
40min
45min
60min
75min
90min
105min
120min
Total in bottle	12	8	9	11	13	7	8	12
Kafin Hausa
State: Jigawa	LG: KafinHausa		Village name: Kafin Hausa			Date of test: 01/02/2021
Mosquito Origin: Reared from Larvae		Species Tested: Culex
Insecticide tested: Deltamethrin			Concentration: X5
Exposure period Temp: 29 C
Exposure period RH: 14%
Description	Bottle 1		Bottle 2		Bottle 3		Bottle 4		All test bottles			Control
Time (min)	Alive	Dead	Alive	Dead	Alive	Dead	Alive	Dead	Total Dead	Total	% Dead	Total Dead	Total	% Dead
0min	20	0	20	0	20	0	20	0	0	80	0	0	20	0
15min	1	19	7	13	7	13	3	17	62	80	0.775	0	20	0
30min	0	20	0	20	0	20	0	20	80	80	1	0	20	0
35min
40min
45min
60min
75min
90min
105min
120min
Total in bottle	0	20	0	20	0	20	0	20

## Sheet: Alphacyper
CDC Bottle bioassay record form
Ringim
State: Jigawa	LG: Ringim		Village name: Ringim			Date of test: 07/01/2021
Mosquito Origin: Reared from Larvae		Species Tested: Culex
Insecticide tested: Alphacypermethrin			Concentration: X5
Exposure period Temp: 29 C
Exposure period RH: 15%
Description	Bottle 1		Bottle 2		Bottle 3		Bottle 4		All test bottles			Control
Time (min)	Alive	Dead	Alive	Dead	Alive	Dead	Alive	Dead	Total Dead	Total	% Dead	Total Dead	Total	% Dead
0min	20	0	20	0	20	0	20	0	0	80	0	0	20	0
15min	15	5	15	5	14	6	10	10	26	80	0.325	0	20	0
30min	13	7	12	8	11	9	10	10	34	80	0.425	0	20	0
35min
40min
45min
60min
75min
90min
105min
120min
Total in bottle	13	7	12	8	11	9	10	10
Dutse
State: Jigawa	LG: Dutse		Village name: Dutse			Date of test: 06/02/2021
Mosquito Origin: Reared from Larvae		Species Tested: Culex
Insecticide Tested: Alphacypermethrin			Concentration: X 5
Exposure period Temp: 28 C
Exposure period RH: 14%
Description	Bottle 1		Bottle 2		Bottle 3		Bottle 4		All test bottles			Control
Time (min)	Alive	Dead	Alive	Dead	Alive	Dead	Alive	Dead	Total Dead	Total	% Dead	Total Dead	Total	% Dead
0min	20	0	20	0	20	0	20	0	0	80	0	0	20	0
15min	15	5	3	17	8	12	12	8	42	80	0.525	0	20	0
30min	0	20	0	20	0	20	0	20	80	80	1	0	20	0
35min
40min
45min
60min
75min
90min
105min
120min
Total in bottle	0	20	0	20	0	20	0	20
Kafin Hausa
State: Jigawa	LG: Kafin Hausa		Village name: Kafin Hausa			Date of test: 11/01/2021
Mosquito Origin: Reared from larvae		Species Tested: Culex
Insecticide Tested: Alphacypermethrin			Concentration: X5
Exposure period Temp:
Exposure period RH:
Description	Bottle 1		Bottle 2		Bottle 3		Bottle 4		All test bottles			Control
Time (min)	Alive	Dead	Alive	Dead	Alive	Dead	Alive	Dead	Total Dead	Total	% Dead	Total Dead	Total	% Dead
0min	20	0	20	0	20	0	20	0	0	80	0	0	20	0
15min	16	4	3	17	15	5	2	18	44	80	0.55	0	20	0
30min	0	20	0	20	0	20	0	20	80	80	1	0	20	0
35min
40min
45min
60min
75min
90min
105min
120min
Total in bottle	0	20	0	20	0	20	0	20
