# Supplementary material for: High pyrethroid-resistance intensity in Culex quinquefasciatus (Say) (Diptera: Culicidae) populations from Jigawa, North-West, Nigeria
Source: PLoS Negl Trop Dis. 2022 Jun 21;16(6):e0010525. doi: 10.1371/journal.pntd.0010525 (PMC9249174; doi:10.1371/journal.pntd.0010525)
Supplement: S4 Data — (XLSX) [file pntd.0010525.s004.xlsx]

## Sheet: Deltamethrin
CDC Bottle bioassay record form
Ringim
State: Jigawa	LG: Ringim		Village name: Ringim			Date of test: 20/02/2021
Mosquito Origin: Reared from larvae		Species Tested: Culex
Insecticide Tested: Deltamethrin			Concentration: X10
Exposure period Temp: 34.7 C
Exposure period RH: 31%
Description	Bottle 1		Bottle 2		Bottle 3		Bottle 4		All test bottles			Control
Time (min)	Alive	Dead	Alive	Dead	Alive	Dead	Alive	Dead	Total Dead	Total	% Dead	Total Dead	Total	% Dead
0min	20	0	20	0	20	0	20	0	0	80	0	0	20	0
15min	16	4	10	10	7	13	8	12	39	80	0.49	0	20	0
30min	5	15	3	17	2	18	8	12	62	80	0.775	0	20	0
35min
40min
45min
60min
75min
90min
105min
120min
Total in bottle	5	15	3	17	2	18	8	12
Dutse
State: Jigawa	LG: Dutse		Village name: Dutse			Date of test: 27/02/2021
Mosquito Origin: Reared from larvae		Species Tested: Culex
InsecticideTested: Deltamethrin			Concentration: X 10
Exposure period Temp: 36 C
Exposure period RH: 34%
Description	Bottle 1		Bottle 2		Bottle 3		Bottle 4		All test bottles			Control
Time (min)	Alive	Dead	Alive	Dead	Alive	Dead	Alive	Dead	Total Dead	Total	% Dead	Total Dead	Total	% Dead
0min	20	0	20	0	20	0	20	0	0	80	0	0	20	0
15min	16	4	12	8	17	3	10	10	25	80	0.3125	0	20	0
30min	15	5	0	20	5	15	2	18	58	80	0.73	0	20	0
35min
40min
45min
60min
75min
90min
105min
120min
Total in bottle	15	5	0	20	5	15	2	18

## Sheet: Alphacyper
CDC Bottle bioassay record form
Ringim
State:Jigawa	LG: Ringim		Village name: Nassarawa			Date of test: 27/2/2021
Mosquito origin: Reared from larvae		Species Tested: Culex
Insecticide Tested: Alphacypermethrin			Concentration: x10
Exposure period Temp:
Exposure period RH:
Description	Bottle 1		Bottle 2		Bottle 3		Bottle 4		All test bottles			Control
Time (min)	Alive	Dead	Alive	Dead	Alive	Dead	Alive	Dead	Total Dead	Total	% Dead	Total Dead	Total	% Dead
0min	20	0	20	0	20	0	20	0	0	0.8	0	0	20	0
15min	10	10	6	14	5	15	13	7	46	0.8	0.575	0	20	0
30min	0	20	0	20	0	20	0	20	80	0.8	1	0	20	0
35min
40min
45min
60min
75min
90min
105min
120min
Total in bottle	0	20	0	20	0	20	0	20
