# Supplementary material for: High pyrethroid-resistance intensity in Culex quinquefasciatus (Say) (Diptera: Culicidae) populations from Jigawa, North-West, Nigeria
Source: PLoS Negl Trop Dis. 2022 Jun 21;16(6):e0010525. doi: 10.1371/journal.pntd.0010525 (PMC9249174; doi:10.1371/journal.pntd.0010525)
Supplement: S5 Data — (XLSX) [file pntd.0010525.s005.xlsx]

## Sheet: Permethrin
WHO tube bioassay record form
Ringim
State: Jigawa	LG: Ringim		Village name: Ringim			Date of test: 25/12/2020
Mosquito Origin: Reared from Larvae		An. species tested:Culex
Insecticide tested and Conc.:Permethrin 0.75%			Date of Impregnation: Feb. 2020			No of times used: 2
Exposure period Temp Min: 27 C	Exposure period Temp. Max: 29 C			Holding Period Temp. Min: 27 C			Holding Period Temp. Max: 29 C
Exposure period RH Min: 19 %	Exposure period RH Max: 19%			Holding Period RH Min: 19%			Holding Period RH Max: 19%
Description	Replicate 1	Replicate 2	Replicate 3	Replicate 4	Control 1	Control 2	Total Tested	Total control
No of Mosquitoes tested	25	25	25	25	22		100	22
No of Mosquitoes Knock Down: 10 mim	0	0	0	0	0		0	0
15min	0	0	0	0	0		0	0
20min	0	0	0	0	0		0	0
30min	2	1	1	0	0		4	0
40min	2	1	1	0	0		4	0
50min	3	2	1	1	0		7	0
60min	6	4	1	2	0		13	0
80min
No dead after 24hours	25	25	25	25	0		100	0
Observed mortality (%) 100%
Corrected Mortality (%)
Dutse
State: Jigawa	LG: Dutse		Village name: Dutse			Date of test: 20/12/2020
Mosquito Origin: Reared from Larvae		An. species tested: culex
Insecticide tested and Conc.: Permethrin 0.75%			Date of Impregnation: Feb. 2020			No of times used: 0
Exposure period Temp Min: 27.7 C	Exposure period Temp. Max: 29.7 C			Holding Period Temp. Min:27.7 C			Holding Period Temp. Max: 29.7 C
Exposure period RH Min: 53%	Exposure period RH Max: 53%			Holding Period RH Min: 53%			Holding Period RH Max: 53%
Description	Replicate 1	Replicate 2	Replicate 3	Replicate 4	Control 1	Control 2	Total Tested	Total control
No of Mosquitoes tested	19	22	20	21	21		82	21
No of Mosquitoes Knock Down: 10 mim	0	0	0	0	0		0	0
15min	0	0	0	0	0		0	0
20min	0	0	0	0	0		0	0
30min	0	0	0	0	0		0	0
40min	0	0	0	0	0		0	0
50min	0	0	0	0	0		0	0
60min	0	0	0	0	0		0	0
80min
No dead after 24hours	5	1	2	2	0		10	0
Observed mortality (%) 12.5%
Corrected Mortality (%)
Kafin Hausa
State: Jigawa	LG: Kafin Hausa		Village name: Kafin Hausa			Date of test: 28/10/2020
Mosquito Origin: Reared from Larvae		An. species tested: Culex
Insecticide tested and Conc.: Permethrin 0.75%			Date of Impregnation: Feb. 2020			No of times used: 2
Exposure period Temp Min: 28 C	Exposure period Temp. Max: 30 C			Holding Period Temp. Min: 28 C			Holding Period Temp. Max: 30 C
Exposure period RH Min: 20%	Exposure period RH Max: 20%			Holding Period RH Min: 20%			Holding Period RH Max: 20%
Description	Replicate 1	Replicate 2	Replicate 3	Replicate 4	Control 1	Control 2	Total Tested	Total control
No of Mosquitoes tested	20	21	20	20	19		81	19
No of Mosquitoes Knock Down: 10 mim	0	0	0	0	0		0	0
15min	0	0	0	0	0		0	0
20min	0	0	0	0	0		0	0
30min	0	0	0	0	0		0	0
40min	0	0	0	0	0		0	0
50min	0	1	0	0	0		1	0
60min	0	1	0	0	0		1	0
80min
No dead after 24hours	17	12	14	20	0		63	0
Observed mortality (%) 79%
Corrected Mortality (%)
Total in bottle

## Sheet: Deltamethrin
WHO tube bioassay record form
Ringim
State: Jigawa	LG: Ringim		Village name: Ringim			Date of test: 25/12/2020
Mosquito Origin: Reared from Larvae		Species Tested: Culex
Insecticide Tested: Deltamethrin 0.05%			Date of Impregnation: Feb. 2020			No of times used: 2
Exposure period Temp Min: 32 C	Exposure period Temp. Max: 34 C			Holding Period Temp. Min: 32 C			Holding Period Temp. Max: 34 C
Exposure period RH Min: 13 %	Exposure period RH Max: 13 %			Holding Period RH Min: 13 %			Holding Period RH Max: 13 %
Description	Replicate 1	Replicate 2	Replicate 3	Replicate 4	Control 1	Control 2	Total Tested	Total control
No of Mosquitoes tested	20	19	20	21	21		80	21
No of Mosquitoes Knock Down: 10 mim	0	0	0	0	0		0	0
15min	0	0	0	1	0		1	0
20min	0	0	0	1	0		1	0
30min	0	0	0	1	0		1	0
40min	0	0	0	1	0		1	0
50min	4	2	2	2	0		10	0
60min	4	2	4	2	0		12	0
80min
No dead after 24hours	18	17	19	18	0		72	0
Observed mortality (%) 90%
Corrected Mortality (%)
Dutse
State: Jigawa	LG: Dutse		Village name: Dutse			Date of test: 20/12/2020
Mosquito Origin: Reared from Larvae		Species tested: Culex
Insecticide tested and Conc.: Deltamethrin 0.05%			Date of Impregnation: Feb. 2020			No of times used: 0
Exposure period Temp Min: 28 C	Exposure period Temp. Max: 30 C			Holding Period Temp. Min: 28 C			Holding Period Temp. Max: 30 C
Exposure period RH Min: 54%	Exposure period RH Max: 54%			Holding Period RH Min: 54%			Holding Period RH Max: 54%
Description	Replicate 1	Replicate 2	Replicate 3	Replicate 4	Control 1	Control 2	Total Tested	Total control
No of Mosquitoes tested	20	21	20	22	22		83	22
No of Mosquitoes Knock Down: 10 mim	0	0	0	0	0		0	0
15min	0	0	0	0	0		0	0
20min	0	0	0	0	0		0	0
30min	0	1	0	1	0		2	0
40min	2	1	3	2	0		8	0
50min	4	2	3	4	0		13	0
60min	7	5	3	5	0		20	0
80min
No dead after 24hours	20	20	20	22	0		82	0
Observed mortality (%) 98%
Corrected Mortality (%)
Kafin Hausa
State: Jigawa	LG: Kafin Hausa		Village name: Kafin Hausa			Date of test: 01/01/2021
Mosquito Origin: Reared from Larvae		Species tested: Culex
Insecticide tested and Conc.: Deltamethrin, 0.05%			Date of Impregnation: Feb. 2020			No of times used:
Exposure period Temp Min: 27.7 C	Exposure period Temp. Max: 29.7 C			Holding Period Temp. Min: 27.7 C			Holding Period Temp. Max: 29.7 C
Exposure period RH Min: 53%	Exposure period RH Max: 53%			Holding Period RH Min: 53%			Holding Period RH Max: 53 %
Description	Replicate 1	Replicate 2	Replicate 3	Replicate 4	Control 1	Control 2	Total Tested	Total control
No of Mosquitoes tested	20	20	20	21	23		81	23
No of Mosquitoes Knock Down: 10 mim	0	0	0	0	0		0	0
15min	0	0	0	2	0		2	0
20min	0	1	0	3	0		4	0
30min	1	1	0	3	0		5	0
40min	1	1	0	3	0		5	0
50min	1	1	0	3	0		5	0
60min	1	2	1	4	0		8	0
80min
No dead after 24hours	14	16	18	20	0		68	0
Observed mortality (%) 85%
Corrected Mortality (%)
Total in bottle

## Sheet: Alphacyper
WHO tube bioassay record form
Ringim
State: Jigawa	LG: Ringim		Village name: Ringim			Date of test: 25/12/2020
Mosquito Origin: Reared from Larvae		An. species tested: Culex
Insecticide tested and Conc.: 0.05%			Date of Impregnation: Feb. 2020			No of times used: 2
Exposure period Temp Min: 27 C	Exposure period Temp. Max: 29.2 C			Holding Period Temp. Min: 27 C			Holding Period Temp. Max: 29.2 C
Exposure period RH Min: 23 %	Exposure period RH Max: 23%			Holding Period RH Min: 23%			Holding Period RH Max: 23%
Description	Replicate 1	Replicate 2	Replicate 3	Replicate 4	Control 1	Control 2	Total Tested	Total control
No of Mosquitoes tested	23	21	21	20	22		85	22
No of Mosquitoes Knock Down: 10 mim	0	0	0	0	0		0	0
15min	0	0	1	0	0		1	0
20min	0	0	2	0	0		2	0
30min	0	0	2	0	0		2	0
40min	0	0	2	0	0		2	0
50min	0	0	2	0	0		2	0
60min	0	0	2	0	0		2	0
80min
No dead after 24hours	4	5	3	4	0		16	0
Observed mortality (%) 20%
Corrected Mortality (%)
Dutse
State: Jigawa	LG: Dutse		Village name: Dutse			Date of test: 21/12/2020
Mosquito Origin: Reared from Larvae		An. species tested: Culex
Insecticide tested and Conc.: Alphacypermethrin 0.05%			Date of Impregnation: Feb. 2020			No of times used: 0
Exposure period Temp Min: 28 C	Exposure period Temp. Max: 30 C			Holding Period Temp. Min: 28 C			Holding Period Temp. Max: 30 C
Exposure period RH Min:50%	Exposure period RH Max: 50 %			Holding Period RH Min:50%			Holding Period RH Max: 50%
Description	Replicate 1	Replicate 2	Replicate 3	Replicate 4	Control 1	Control 2	Total Tested	Total control
No of Mosquitoes tested	20	23	23	21	21		87	21
No of Mosquitoes Knock Down: 10 mim	0	0	0	0	0		0	0
15min	0	0	0	0	0		0	0
20min	0	0	0	0	0		0	0
30min	1	0	0	0	0		1	0
40min	1	0	1	0	0		2	0
50min	2	2	1	0	0		5	0
60min	2	3	1	0	0		6	0
80min
No dead after 24hours	16	9	20	11	0		56	0
Observed mortality (%) 70%
Corrected Mortality (%)
Kafin Hausa
State: Jigawa	LG: Kafin Hausa		Village name: Kafin Hausa			Date of test: 01/01/2021
Mosquito Origin: Reared from Larvae		An. species tested: Culex
Insecticide tested and Conc.: Alphacypermethrin 0.05%			Date of Impregnation: Feb. 2020			No of times used:
Exposure period Temp Min: 28 C	Exposure period Temp. Max: 30 C			Holding Period Temp. Min: 28 C			Holding Period Temp. Max: 30 C
Exposure period RH Min: 19%	Exposure period RH Max: 19%			Holding Period RH Min: 19%			Holding Period RH Max: 19%
Description	Replicate 1	Replicate 2	Replicate 3	Replicate 4	Control 1	Control 2	Total Tested	Total control
No of Mosquitoes tested	20	23	21	25	26		89	26
No of Mosquitoes Knock Down: 10 mim	0	0	0	0	0		0	0
15min	0	0	0	0	0		0	0
20min	0	0	1	0	0		1	0
30min	1	0	1	0	0		2	0
40min	1	1	1	2	1		5	0
50min	1	2	3	3	1		9	0
60min	4	2	3	3	1		12	0
80min
No dead after 24hours	8	9	10	9	1		36	1
Observed mortality (%) 45%
Corrected Mortality (%)
Total in bottle
