# Supplementary material for: High pyrethroid-resistance intensity in Culex quinquefasciatus (Say) (Diptera: Culicidae) populations from Jigawa, North-West, Nigeria
Source: PLoS Negl Trop Dis. 2022 Jun 21;16(6):e0010525. doi: 10.1371/journal.pntd.0010525 (PMC9249174; doi:10.1371/journal.pntd.0010525)
Supplement: S6 Data — (XLSX) [file pntd.0010525.s006.xlsx]

## Sheet: Permethrin
WHO tube bioassay record form
Dutse
State: Jigawa	LG: Dutse		Village name: Dutse			Date of test: 23/12/2020
Mosquito Origin: Reared from larvae		Species tested: Culex
Insecticide tested and Conc.: Permethrin 0.75%			Date of Impregnation: Feb 2020			No of times used:
Exposure period Temp Min:	Exposure period Temp. Max:			Holding Period Temp. Min:			Holding Period Temp. Max:
Exposure period RH Min:	Exposure period RH Max:			Holding Period RH Min:			Holding Period RH Max:
Description	Replicate 1	Replicate 2	Replicate 3	Replicate 4	Control 1	Control 2	Total Tested	Total control
No of Mosquitoes tested	20	20	20	20	19		80	19
No of Mosquitoes Knock Down: 10 mim	0	0	2	0	0		2	0
15min	3	0	2	1	0		6	0
20min	3	0	3	1	0		7	0
30min	5	0	7	2	0		14	0
40min	11	2	7	4	0		24	0
50min	17	6	13	11	0		47	0
60min	18	13	16	11	0		58	0
80min
No dead after 24hours	18	20	20	20	0		78	0
Observed mortality (98%)
Corrected Mortality (%)
Kafin Hausa
State: Jigawa	LG: Kafin Hausa		Village name: Kafin Hausa			Date of test: 03/01/2021
Mosquito Origin: Reared from larvae		Species tested: Culex
Insecticide tested and Conc.: Permethrin 0.75%			Date of Impregnation: Feb. 2020			No of times used:
Exposure period Temp Min:	Exposure period Temp. Max:			Holding Period Temp. Min:			Holding Period Temp. Max:
Exposure period RH Min:	Exposure period RH Max:			Holding Period RH Min:			Holding Period RH Max:
Description	Replicate 1	Replicate 2	Replicate 3	Replicate 4	Control 1	Control 2	Total Tested	Total control
No of Mosquitoes tested	24	20	21	20	22		85	22
No of Mosquitoes Knock Down: 10 mim	0	0	0	0	0		0	0
15min	0	0	0	0	0		0	0
20min	0	0	1	1	0		2	0
30min	1	0	1	1	0		3	0
40min	2	2	1	2	0		7	0
50min	3	8	4	1	0		16	0
60min	9	12	11	14	0		46	0
80min
No dead after 24hours	18	19	20	20	0		77	0
Observed mortality (96%)
Corrected Mortality (%)
Total in bottle

## Sheet: Deltamethrin
WHO tube bioassay record form
Ringim
State: Jigawa	LG: Ringim		Village name: Ringim			Date of test: 26/12/2020
Mosquito Origin: Reared from Larvae		An. species tested: Culex
Insecticide tested and Conc.: Deltamethrin 0.05%			Date of Impregnation: Feb. 2020			No of times used:
Exposure period Temp Min: 25 C	Exposure period Temp. Max: 27 C			Holding Period Temp. Min: 25 C			Holding Period Temp. Max: 27 C
Exposure period RH Min: 13%	Exposure period RH Max: 13%			Holding Period RH Min: 13%			Holding Period RH Max: 13%
Description	Replicate 1	Replicate 2	Replicate 3	Replicate 4	Control 1	Control 2	Total Tested	Total control
No of Mosquitoes tested	21	22	23	21	24		87	24
No of Mosquitoes Knock Down: 10 mim	0	0	0	0	0		0	0
15min	0	0	0	0	0		0	0
20min	0	0	0	0	0		0	0
30min	1	1	0	0	0		2	0
40min	2	1	1	4	0		8	0
50min	2	1	1	4	0		8	0
60min	2	2	1	4	0		9	0
80min
No dead after 24hours	21	22	23	21	0		87	0
Observed mortality (%) 100%
Corrected Mortality (%)
Kafin Hausa
State: Jigawa	LG: Kafin Hausa		Village name: Kafin Hausa			Date of test: 03/01/2021
Mosquito Origin: Reared from Larvae		An. species tested: Culex
Insecticide tested and Conc.: Deltametherin 0.05%			Date of Impregnation: Feb. 2020			No of times used: 6
Exposure period Temp Min: 27 C	Exposure period Temp. Max: 29 C			Holding Period Temp. Min: 27 C			Holding Period Temp. Max: 29 C
Exposure period RH Min: 18%	Exposure period RH Max: 18%			Holding Period RH Min: 18%			Holding Period RH Max: 18%
Description	Replicate 1	Replicate 2	Replicate 3	Replicate 4	Control 1	Control 2	Total Tested	Total control
No of Mosquitoes tested	20	21	22	19	22		82	22
No of Mosquitoes Knock Down: 10 mim	1	2	3	1	0		7	0
15min	1	2	3	2	0		8	0
20min	1	3	3	2	0		9	0
30min	1	3	4	2	0		10	0
40min	3	6	4	5	0		18	0
50min	3	6	4	9	0		22	0
60min	3	6	4	9	0		22	0
80min
No dead after 24hours	20	21	17	12	0		70	0
Observed mortality (%) 80%
Corrected Mortality (%)
Total in bottle

## Sheet: Alphacyper
WHO tube bioassay record form
Ringim
State: Jigawa	LG: Ringim		Village name: Ringim			Date of test: 26/12/2020
Mosquito Origin: Reared from Larvae		Species tested: Culex
Insecticide tested and Conc.: Alphacypermethrin 0.05%			Date of Impregnation: Feb. 2020			No of times used: 6
Exposure period Temp Min: 25 C	Exposure period Temp. Max: 27 C			Holding Period Temp. Min: 25 C			Holding Period Temp. Max: 27 C
Exposure period RH Min: 15 %	Exposure period RH Max: 15%			Holding Period RH Min: 15%			Holding Period RH Max: 15%
Description	Replicate 1	Replicate 2	Replicate 3	Replicate 4	Control 1	Control 2	Total Tested	Total control
No of Mosquitoes tested	20	24	21	21	23		86	23
No of Mosquitoes Knock Down: 10 mim	0	0	0	0	0		0	0
15min	0	0	0	0	0		0	0
20min	0	0	0	0	0		0	0
30min	1	1	1	2	0		5	0
40min	1	1	3	2	0		7	0
50min	1	2	3	3	0		9	0
60min	2	6	4	4	1		16	1
80min
No dead after 24hours	20	24	21	21	1		86	1
Observed mortality (%) 100%
Corrected Mortality (%)
Dutse
State: Jigawa	LG: Dutse		Village name: Dutse			Date of test: 23/12/2020
Mosquito Origin: Reared from Larvae		Species tested: Culex
Insecticide tested and Conc.: Alphacypermethrin 0.05%			Date of Impregnation: Feb. 2020			No of times used: 6
Exposure period Temp Min: 28 C	Exposure period Temp. Max: 30 C			Holding Period Temp. Min: 28 C			Holding Period Temp. Max: 30 C
Exposure period RH Min:14%	Exposure period RH Max: 14 %			Holding Period RH Min:14%			Holding Period RH Max: 14%
Description	Replicate 1	Replicate 2	Replicate 3	Replicate 4	Control 1	Control 2	Total Tested	Total control
No of Mosquitoes tested	20	19	21	23	20		83	20
No of Mosquitoes Knock Down: 10 mim	0	0	0	0	0		0	0
15min	0	0	0	0	0		0	0
20min	0	0	1	0	0		1	0
30min	1	0	2	0	0		3	0
40min	5	3	2	1	0		11	0
50min	6	3	4	4	0		17	0
60min	8	4	4	7	0		23	0
80min
No dead after 24hours	20	18	8	19	0		66	0
Observed mortality (%) 83%
Corrected Mortality (%)
Kafin Hausa
State: Jigawa	LG: Kafin Hausa		Village name: Kafin Hausa			Date of test:
Mosquito Origin: Reared from Larvae		Species tested: Culex
Insecticide tested and Conc.: Alphacypermethrin 0.05%			Date of Impregnation: Feb. 2020			No of times used:
Exposure period Temp Min: 28 C	Exposure period Temp. Max: 30 C			Holding Period Temp. Min: 28 C			Holding Period Temp. Max: 30 C
Exposure period RH Min: 19%	Exposure period RH Max: 19%			Holding Period RH Min: 19%			Holding Period RH Max: 19%
Description	Replicate 1	Replicate 2	Replicate 3	Replicate 4	Control 1	Control 2	Total Tested	Total control
No of Mosquitoes tested	20	21	22	20	26		83	26
No of Mosquitoes Knock Down: 10 mim	0	0	0	0	0		0	0
15min	0	1	0	1	0		2	0
20min	0	1	0	1	0		2	0
30min	3	1	1	1	0		6	0
40min	3	1	1	3	0		8	0
50min	5	4	5	6	0		20	0
60min	6	4	6	6	1		22	1
80min
No dead after 24hours	13	21	22	18	1		73	1
Observed mortality (%) 84%
Corrected Mortality (%)
Total in bottle

## Sheet: Sheet1
	Dutse
	P	L	A
PBO	97.5	98.8	79.52
O	12.2		64.37
					97.5	98.8	79.52
	Ringim				12.2		64.37
	P	L	A
PBO	100	100	100
O		90	18.82
	Kafin hausa
	P	L	A
PBO	90.59	85.37	87.95
O	77.78	83.95	40.45
